# Supplementary material for: The Usefulness of Metformin and Ganwei for Metabolic Dysfunction-Associated Steatotic Liver Disease: A Randomized, Placebo-Controlled Trial
Source: Int J Mol Sci. 2026 Mar 5;27(5):2411. doi: 10.3390/ijms27052411 (PMC12986483; doi:10.3390/ijms27052411)
Supplement: Supplementary file 1 [file ijms-27-02411-s001.zip]

Archive with 1 entries (1 files):
- ijms-4140692-supplementary.pdf
